# Supplementary material for: A Multiplex Molecular Cell-Based Sensor to Detect Ligands of PPARs: An Optimized Tool for Drug Discovery in Cyanobacteria
Source: Sensors (Basel). 2023 Jan 25;23(3):1338. doi: 10.3390/s23031338 (PMC9919141; doi:10.3390/s23031338)
Supplement: Supplementary file 1 [file sensors-23-01338-s001.zip]

Archive with 1 entries (1 files):
- sensors-2116632-supplementary.pdf
